# Supplementary material for: Glycolytic flux-signaling controls mouse embryo mesoderm development
Source: eLife. 2022 Dec 5;11:e83299. doi: 10.7554/eLife.83299 (PMC9771359; doi:10.7554/eLife.83299)
Supplement: Figure 6—source data 1. [file elife-83299-fig6-data1.zip]

Archive with 8 entries (8 files):
- Aldoa.tiff
- Aldoa_highlighted.tif
- Gapdh.tiff
- Gapdh_highlighted.tif
- PKM.tiff
- PKM_highlighted.tif
- Top2b_Pfkl.tiff
- Top2b_Pfkl_highlighted.tif
