# Supplementary material for: Glycolytic flux-signaling controls mouse embryo mesoderm development
Source: eLife. 2022 Dec 5;11:e83299. doi: 10.7554/eLife.83299 (PMC9771359; doi:10.7554/eLife.83299)
Supplement: Figure 6—figure supplement 1—source data 1. [file elife-83299-fig6-figsupp1-data1.zip]

Archive with 6 entries (6 files):
- Aldoa_b-Tubulin_Histone-H2B.tiff
- Aldoa_b-Tubulin_Histone-H2B_highlighted.tif
- Gapdh.tiff
- Gapdh_highlighted.tif
- Pkm_Pfkl_Top2b.tiff
- Pkm_Pfkl_Top2b_highlighted.tif
