# Supplementary material for: Glycolytic flux-signaling controls mouse embryo mesoderm development
Source: eLife. 2022 Dec 5;11:e83299. doi: 10.7554/eLife.83299 (PMC9771359; doi:10.7554/eLife.83299)
Supplement: Figure 7—source data 1. [file elife-83299-fig7-data1.zip]

Archive with 20 entries (20 files):
- Hsp90_10mM-glucose.tif
- Hsp90_10mM-glucose_highlighted.tif
- Hsp90_2mM-glucose.tif
- Hsp90_2mM-glucose_highlighted.tif
- Na-K-ATPase_10mM-glucose.tif
- Na-K-ATPase_10mM-glucose_highlighted.tif
- Na-K-ATPase_2mM-glucose.tif
- Na-K-ATPase_2mM-glucose_highlighted.tif
- PFKL_long_10mM-glucose.tif
- PFKL_long_10mM-glucose_highlighted.tif
- PFKL_long_2mM-glucose.tif
- PFKL_long_2mM-glucose_highlighted.tif
- PFKL_short_10mM-glucose.tif
- PFKL_short_10mM-glucose_highlighted.tif
- PFKL_short_2mM-glucose.tif
- PFKL_short_2mM-glucose_highlighted.tif
- Top2b_10mM-glucose.tif
- Top2b_10mM-glucose_highlighted.tif
- Top2b_2mM-glucose.tif
- Top2b_2mM-glucose_highlighted.tif
